# Supplementary material for: Risk Biomarkers for Biochemical Recurrence after Radical Prostatectomy for Prostate Cancer Using Clinical and MRI-Derived Semantic Features
Source: Cancers (Basel). 2023 Nov 5;15(21):5296. doi: 10.3390/cancers15215296 (PMC10650512; doi:10.3390/cancers15215296)
Supplement: Supplementary file 1 [file cancers-15-05296-s001.zip]

Archive with 1 entries (1 files):
- cancers-2671587-supplementary.pdf
